# Supplementary material for: Medicinal Plants in Food Supplements for Gastrointestinal Disorders: Critical Assessment of Health Claims on Gastric Acid Regulation
Source: Nutrients. 2025 Nov 24;17(23):3674. doi: 10.3390/nu17233674 (PMC12693992; doi:10.3390/nu17233674)
Supplement: Supplementary file 1 [file nutrients-17-03674-s001.zip]

Archive with 1 entries (1 files):
- nutrients-3975920-SM final.pdf
